# Supplementary material for: Patterns of Genetic And Epigenetic Diversity Across A Range Expansion in The White-Footed Mouse (Peromyscus Leucopus)
Source: Integr Org Biol. 2023 Oct 30;5(1):obad038. doi: 10.1093/iob/obad038 (PMC10628966; doi:10.1093/iob/obad038)
Supplement: obad038_Supplemental_Files [file obad038_supplemental_files.zip]

Archive with 3 entries (3 files):
- Figure_S1.pdf
- supplementary materials first look.pdf
- Table_S1.csv
