# Supplementary material for: Patterns of Genetic And Epigenetic Diversity Across A Range Expansion in The White-Footed Mouse (Peromyscus Leucopus)
Source: Integr Org Biol. 2023 Oct 30;5(1):obad038. doi: 10.1093/iob/obad038 (PMC10628966; doi:10.1093/iob/obad038)
Supplement: obad038_Supplemental_Files [file obad038_supplemental_files.zip › Table_S1.csv]

Specimen	Population	County	Site Name	Lat, Long (Site Avg)	Date Collected	Sex	DNA Extraction (ng/uL)	N Raw Sequences	N Genetic Loci	N Epigenetic Loci
13MN007	UP Core	Menominee	CO RD 366	45.5153, -87.4117	8/6/13	M	33.9	1608576	7429	567
13MN035	UP Core	Menominee	WESTMAN RD 2	45.4777, -87.4194	8/7/13	M	35	234010	4227	160
13MN040	UP Core	Menominee	WESTMAN RD 2	45.4777, -87.4194	8/8/13	F	34.2	796118	6701	385
14MN005	UP Core	Menominee	WESTMAN RD 2	45.4777, -87.4194	8/12/14	F	28.1	711764	6027	404
15CW001	UP Exp 2	Chippewa	RAG1	46.4145, -84.7699	9/20/15	F	15.9	941812	6838	348
15CW003	UP Exp 2	Chippewa	RAG1	46.4145, -84.7699	9/20/15	F	48.2	1055970	7027	494
15CW004	UP Exp 2	Chippewa	RAG1	46.4145, -84.7699	9/20/15	F	32.9	1087880	7159	575
15CW005	UP Exp 2	Chippewa	RAG1	46.4145, -84.7699	9/20/15	M	30.4	5034624	7819	647
15CW006	UP Exp 2	Chippewa	RAG1	46.4145, -84.7699	9/20/15	M	38.2	1198934	6852	459
15CW007	UP Exp 2	Chippewa	RAG1	46.4145, -84.7699	9/20/15	F	15.5	319484	4395	183
15CW009	UP Exp 2	Chippewa	RAG1	46.4145, -84.7699	9/20/15	F	106	794258	6452	435
15CW014	UP Exp 2	Chippewa	RAG1	46.4145, -84.7699	9/20/15	M	38.8	1423858	7482	514
15CW020	UP Exp 2	Chippewa	RAG2	46.4146, -84.7579	9/20/15	F	30	243062	4526	225
15CW023	UP Exp 2	Chippewa	RAG2	46.4146, -84.7579	9/20/15	M	28.2	317276	4962	201
15CW024	UP Exp 2	Chippewa	RAG2	46.4146, -84.7579	9/20/15	F	31	442086	5918	408
15CW025	UP Exp 2	Chippewa	RAG2	46.4146, -84.7579	9/20/15	M	37.9	359870	5046	259
15MN002	UP Core	Menominee	WESTMAN RD 2	45.4777, -87.4194	7/24/15	M	49.2	859762	6356	467
15MN003	UP Core	Menominee	WESTMAN RD 2	45.4777, -87.4194	7/24/15	M	18.9	1544802	7348	611
15SC052B	UP Exp 1	Schoolcraft	CLR NK	46.2868, -86.4248	7/25/15	U	53	433612	5871	648
15SC055	UP Exp 1	Schoolcraft	CLR NK	46.2868, -86.4248	7/25/15	M	22.3	269388	4102	143
15SC092	UP Exp 1	Schoolcraft	CLR	46.2868, -86.4248	9/19/15	M	56	788766	6779	668
15SC099	UP Exp 1	Schoolcraft	CLR	46.2868, -86.4248	9/19/15	F	76	610230	5989	630
MZ11372	LP Core	Cheboygan	Tin Bridge Road	45.21255, -84.44103	10/28/16	F	171	1822428	7476	571
MZ11373	LP Core	Cheboygan	Tin Bridge Road	45.21255, -84.44103	10/28/16	F	156	1810346	7471	624
MZ11374	LP Core	Cheboygan	Tin Bridge Road	45.21255, -84.44103	10/28/16	M	333	3276522	7631	643
MZ11375	LP Core	Cheboygan	Tin Bridge Road	45.21255, -84.44103	10/28/16	M	151	4036688	7810	654
MZ11376	LP Core	Cheboygan	Tin Bridge Road	45.21255, -84.44103	10/28/16	M	313	5820646	7861	651
MZ11377	LP Core	Cheboygan	Tin Bridge Road	45.21255, -84.44103	10/29/16	F	187	3371914	7241	547
MZ11378	LP Core	Cheboygan	Tin Bridge Road	45.21255, -84.44103	10/29/16	M	157	6657572	7871	636
MZ11379	LP Core	Cheboygan	Tin Bridge Road	45.21255, -84.44103	10/29/16	M	218	15578424	7942	627
MZ11380	LP Core	Cheboygan	Tin Bridge Road	45.21255, -84.44103	10/29/16	F	277	7848606	7815	640
MZ11382	LP Core	Cheboygan	Tin Bridge Road	45.21255, -84.44103	10/29/16	F	123	8238080	7882	648
MZ11383	LP Core	Cheboygan	Tin Bridge Road	45.21255, -84.44103	10/29/16	M	56	1267334	7084	508
MZ11384	LP Core	Cheboygan	Tin Bridge Road	45.21255, -84.44103	10/29/16	F	277	2807834	7563	639
MZ11385	LP Core	Cheboygan	Tin Bridge Road	45.21255, -84.44103	10/29/16	M	2180	319962	4749	35
MZ11388	LP Core	Cheboygan	Tin Bridge Road	45.21255, -84.44103	10/29/16	M	210	3321946	7573	631
MZ11389	LP Core	Cheboygan	Tin Bridge Road	45.21255, -84.44103	10/29/16	F	345	5079364	7636	641
MZ11391	LP Core	Cheboygan	Tin Bridge Road	45.21255, -84.44103	10/29/16	F	382	3493082	7540	617
MZ11392	LP Core	Cheboygan	Tin Bridge Road	45.21255, -84.44103	10/29/16	M	364	11105824	7899	642
Table S1. Specimen information including specimen ID, population name, county, collection site name, coordinates of collectin site, date collected, sex, extracted DNA concentration, number of raw sequences yielded, number of genetic loci analyzed, and number of epigenetic loci analyzed.
